# Supplementary material for: A small molecule targeting protein translation does not rescue spatial learning and memory deficits in the hAPP-J20 mouse model of Alzheimer’s disease
Source: PeerJ. 2016 Oct 19;4:e2565. doi: 10.7717/peerj.2565 (PMC5075699; doi:10.7717/peerj.2565)
Supplement: Data S1 [file peerj-04-2565-s001.xlsx]

## Sheet: Fig 1A
Cortex										Dentate

## Sheet: Fig 1B Cortex ATF4 Blot 1 Quant
Image Name	Channel	Protein	Name	Mouse	Age	Sex	APP	Region	Signal	Total	Area	Bkgnd.		ATF4:GAPDH signal (normalized ATF4)
0002136_01	700	GAPDH	1	293T neg cntrl					2780	3440	198	3.32		0.102158
0002136_01	700	GAPDH	2	293T + Tunicamycin					3200	3860	209	3.13		0.390625
0002136_01	700	GAPDH	3	293T + Thapsigargin					2830	3410	190	3.05		0.381625
0002136_01	700	GAPDH	4	J0084	13.22	F	-	Ctx	3780	4600	261	3.11		0.0621693
0002136_01	700	GAPDH	5	J0163	12.73	F	-	Ctx	4560	5350	252	3.14		0.052193
0002136_01	700	GAPDH	6	J0164	12.73	F	+	Ctx	4700	5510	260	3.12		0.0480851
0002136_01	700	GAPDH	7	J0165	12.73	F	-	Ctx	3670	4430	243	3.17		0.0536785
0002136_01	700	GAPDH	8	J0170	12.73	F	+	Ctx	4830	5600	243	3.17		0.0534161
0002136_01	700	GAPDH	9	J0172	12.73	F	+	Ctx	4900	5740	270	3.13		0.0620408
0002136_01	700	GAPDH	10	J0173	12.73	F	+	Ctx	6000	6840	250	3.32		0.0621667
0002136_01	700	GAPDH	11	J0201	12.6	F	-	Ctx	4820	5670	270	3.17		0.0547718
0002136_01	700	GAPDH	12	J0207	12.6	F	+	Ctx	4660	5490	270	3.07		0.0536481
0002136_01	700	GAPDH	13	J0211	12.37	F	-	Ctx	5630	6490	280	3.06		0.0440497
0002136_01	700	GAPDH	14	J0236	12.6	F	+	Ctx	5930	6790	280	3.09		0.0306914
0002136_01	700	GAPDH	15	J0237	12.6	F	-	Ctx	5460	6310	280	3.05		0.0349817
0002136_01	700	GAPDH	16	K0210	6.84	F	+	Ctx	5620	6430	252	3.19		0.0427046
0002136_01	700	GAPDH	17	K0211	6.84	F	+	Ctx	4820	5700	280	3.15		0.053527
0002136_01	700	GAPDH	18	K0255	6.51	F	+	Ctx	4790	5650	270	3.17		0.0503132
0002136_01	700	GAPDH	19	K0259	6.51	F	+	Ctx	3820	4590	243	3.16		0.0568063
0002136_01	700	GAPDH	20	K0272	6.45	F	-	Ctx	4260	5180	290	3.17		0.0502347
0002136_01	700	GAPDH	21	K0273	6.45	F	-	Ctx	3810	4560	234	3.24		0.0580052
0002136_01	800	ATF4	22	293T neg cntrl					284	537	230	1.1
0002136_01	800	ATF4	23	293T + Tunicamycin					1250	1720	190	2.51
0002136_01	800	ATF4	24	293T + Thapsigargin					1080	1560	200	2.37
0002136_01	800	ATF4	25	J0084	13.22	F	-	Ctx	235	493	372	0.694
0002136_01	800	ATF4	26	J0163	12.73	F	-	Ctx	238	512	403	0.681
0002136_01	800	ATF4	27	J0164	12.73	F	+	Ctx	226	508	406	0.694
0002136_01	800	ATF4	28	J0165	12.73	F	-	Ctx	197	447	348	0.719
0002136_01	800	ATF4	29	J0170	12.73	F	+	Ctx	258	603	435	0.794
0002136_01	800	ATF4	30	J0172	12.73	F	+	Ctx	304	596	406	0.719
0002136_01	800	ATF4	31	J0173	12.73	F	+	Ctx	373	684	416	0.747
0002136_01	800	ATF4	32	J0201	12.6	F	-	Ctx	264	549	406	0.7
0002136_01	800	ATF4	33	J0207	12.6	F	+	Ctx	250	507	364	0.706
0002136_01	800	ATF4	34	J0211	12.37	F	-	Ctx	248	506	390	0.663
0002136_01	800	ATF4	35	J0236	12.6	F	+	Ctx	182	433	364	0.688
0002136_01	800	ATF4	36	J0237	12.6	F	-	Ctx	191	446	377	0.675
0002136_01	800	ATF4	37	K0210	6.84	F	+	Ctx	240	496	360	0.712
0002136_01	800	ATF4	38	K0211	6.84	F	+	Ctx	258	547	420	0.688
0002136_01	800	ATF4	39	K0255	6.51	F	+	Ctx	241	512	390	0.694
0002136_01	800	ATF4	40	K0259	6.51	F	+	Ctx	217	480	406	0.647
0002136_01	800	ATF4	41	K0272	6.45	F	-	Ctx	214	471	403	0.637
0002136_01	800	ATF4	42	K0273	6.45	F	-	Ctx	221	494	420	0.65

## Sheet: Fig 1B Cortex ATF4 Blot 2 Quant
Image Name	Channel	Protein	Name	Mouse	Age	Sex	APP	Region	Signal	Total	Area	Bkgnd.		ATF4:GAPDH signal (normalized ATF4)
0002137_01	700	GAPDH	1	293T neg cntrl					2880	3580	210	3.34		0.0864583
0002137_01	700	GAPDH	2	293T + Tunicamycin					2710	3340	190	3.3		0.516605
0002137_01	700	GAPDH	3	293T + Thapsigargin					2710	3320	190	3.21		0.546125
0002137_01	700	GAPDH	4	K0275	6.45	F	+	Ctx	5590	6630	310	3.37		0.0506261
0002137_01	700	GAPDH	5	K0280	6.41	F	+	Ctx	5870	6890	290	3.49		0.0390119
0002137_01	700	GAPDH	6	K0281	6.41	F	-	Ctx	5700	6630	243	3.79		0.0378947
0002137_01	700	GAPDH	7	K0285	6.41	F	-	Ctx	6160	7110	261	3.63		0.0357143
0002137_01	700	GAPDH	8	K0287	6.41	F	-	Ctx	6120	6980	252	3.39		0.0403595
0002137_01	700	GAPDH	9	K0288	6.41	F	-	Ctx	5170	6030	261	3.29		0.0332689
0002137_01	700	GAPDH	10	K0674	2.24	F	-	Ctx	4590	5380	234	3.37		0.0514161
0002137_01	700	GAPDH	11	K0675	2.24	F	-	Ctx	4720	5530	243	3.32		0.0533898
0002137_01	700	GAPDH	12	K0676	2.24	F	-	Ctx	5650	6510	261	3.31		0.040708
0002137_01	700	GAPDH	13	K0677	2.24	F	-	Ctx	6000	6810	243	3.33		0.0433333
0002137_01	700	GAPDH	14	K0678	2.24	F	-	Ctx	4270	5080	252	3.21		0.0480094
0002137_01	700	GAPDH	15	K0688	2.24	F	-	Ctx	5140	5970	252	3.3		0.0361868
0002137_01	700	GAPDH	16	K0711	2.2	F	+	Ctx	6250	7140	270	3.27		0.03568
0002137_01	700	GAPDH	17	K0712	2.2	F	+	Ctx	5200	6030	260	3.18		0.0471154
0002137_01	700	GAPDH	18	K0714	2.2	F	+	Ctx	4460	5390	300	3.13		0.0457399
0002137_01	700	GAPDH	19	K0715	2.3	F	+	Ctx	5620	6560	290	3.27		0.0423488
0002137_01	700	GAPDH	20	K0717	2.3	F	+	Ctx	4850	5760	279	3.28		0.0515464
0002137_01	700	GAPDH	21	K0724	2.3	F	+	Ctx	4270	5110	243	3.46		0.0775176
0002137_01	800	ATF4	22	293T neg cntrl					249	505	243	1.06
0002137_01	800	ATF4	23	293T + Tunicamycin					1400	2030	231	2.74
0002137_01	800	ATF4	24	293T + Thapsigargin					1480	1940	209	2.2
0002137_01	800	ATF4	25	K0275	6.45	F	+	Ctx	283	687	434	0.931
0002137_01	800	ATF4	26	K0280	6.41	F	+	Ctx	229	567	390	0.866
0002137_01	800	ATF4	27	K0281	6.41	F	-	Ctx	216	530	406	0.772
0002137_01	800	ATF4	28	K0285	6.41	F	-	Ctx	220	516	390	0.759
0002137_01	800	ATF4	29	K0287	6.41	F	-	Ctx	247	523	377	0.731
0002137_01	800	ATF4	30	K0288	6.41	F	-	Ctx	172	430	390	0.663
0002137_01	800	ATF4	31	K0674	2.24	F	-	Ctx	236	484	377	0.658
0002137_01	800	ATF4	32	K0675	2.24	F	-	Ctx	252	510	390	0.663
0002137_01	800	ATF4	33	K0676	2.24	F	-	Ctx	230	479	390	0.637
0002137_01	800	ATF4	34	K0677	2.24	F	-	Ctx	260	531	392	0.691
0002137_01	800	ATF4	35	K0678	2.24	F	-	Ctx	205	458	377	0.672
0002137_01	800	ATF4	36	K0688	2.24	F	-	Ctx	186	452	377	0.706
0002137_01	800	ATF4	37	K0711	2.2	F	+	Ctx	223	521	420	0.709
0002137_01	800	ATF4	38	K0712	2.2	F	+	Ctx	245	543	420	0.709
0002137_01	800	ATF4	39	K0714	2.2	F	+	Ctx	204	476	403	0.675
0002137_01	800	ATF4	40	K0715	2.3	F	+	Ctx	238	501	390	0.675
0002137_01	800	ATF4	41	K0717	2.3	F	+	Ctx	250	570	416	0.769
0002137_01	800	ATF4	42	K0724	2.3	F	+	Ctx	331	709	455	0.831

## Sheet: Fig 1B Cortex ATF4 Summary
Mouse	Age	Sex	APP	Region		ATF4:GAPDH signal (normalized ATF4)
293T neg cntrl						0.102158
293T + Tunicamycin						0.390625
293T + Thapsigargin						0.381625				2-3 mo		6-7 mo		12-13 mo
									APP	-	+	-	+	-	+
J0084	13.22	F	-	Ctx		0.0621693				0.0514161	0.03568	0.0502347	0.0427046	0.0621693	0.0480851
J0163	12.73	F	-	Ctx		0.052193				0.0533898	0.0471154	0.0580052	0.053527	0.052193	0.0534161
J0164	12.73	F	+	Ctx		0.0480851				0.040708	0.0457399	0.044776	0.0503132	0.0536785	0.0620408
J0165	12.73	F	-	Ctx		0.0536785				0.0433333	0.0423488	0.0421996	0.0568063	0.0547718	0.0621667
J0170	12.73	F	+	Ctx		0.0534161				0.0480094	0.0515464	0.0476883	0.0598193	0.0440497	0.0536481
J0172	12.73	F	+	Ctx		0.0620408				0.0361868	0.0775176	0.0393101	0.0460961	0.0349817	0.0306914
J0173	12.73	F	+	Ctx		0.0621667
J0201	12.6	F	-	Ctx		0.0547718
J0207	12.6	F	+	Ctx		0.0536481
J0211	12.37	F	-	Ctx		0.0440497
J0236	12.6	F	+	Ctx		0.0306914
J0237	12.6	F	-	Ctx		0.0349817
K0210	6.84	F	+	Ctx		0.0427046
K0211	6.84	F	+	Ctx		0.053527
K0255	6.51	F	+	Ctx		0.0503132
K0259	6.51	F	+	Ctx		0.0568063
K0272	6.45	F	-	Ctx		0.0502347
K0273	6.45	F	-	Ctx		0.0580052
								Percent signal level compared to blot #1
293T neg cntrl						0.0864583		0.846317
293T + Tunicamycin						0.516605
293T + Thapsigargin						0.546125
								Signal normalized to blot #1 based on neg control
K0275	6.45	F	+	Ctx		0.0506261		0.0598193
K0280	6.41	F	+	Ctx		0.0390119		0.0460961
K0281	6.41	F	-	Ctx		0.0378947		0.044776
K0285	6.41	F	-	Ctx		0.0357143		0.0421996
K0287	6.41	F	-	Ctx		0.0403595		0.0476883
K0288	6.41	F	-	Ctx		0.0332689		0.0393101
K0674	2.24	F	-	Ctx		0.0514161
K0675	2.24	F	-	Ctx		0.0533898
K0676	2.24	F	-	Ctx		0.040708
K0677	2.24	F	-	Ctx		0.0433333
K0678	2.24	F	-	Ctx		0.0480094
K0688	2.24	F	-	Ctx		0.0361868
K0711	2.2	F	+	Ctx		0.03568
K0712	2.2	F	+	Ctx		0.0471154
K0714	2.2	F	+	Ctx		0.0457399
K0715	2.3	F	+	Ctx		0.0423488
K0717	2.3	F	+	Ctx		0.0515464
K0724	2.3	F	+	Ctx		0.0775176

## Sheet: Fig 1B Dentate ATF4 Blot 1 Quan
Image Name	Channel	Protein	Name	Mouse	Age	Sex	APP	Region	Signal	Total	Area	Bkgnd.		ATF4:GAPDH signal (normalized ATF4)
0002173_01	800	ATF4	1	293T neg cntrl					267	553	330	0.869		0.184138
0002173_01	800	ATF4	2	293T + Thapsigargin					1340	1910	308	1.87		1
0002173_01	800	ATF4	3	J0084	13.22	F	-	dent	78.4	433	507	0.7		0.037512
0002173_01	800	ATF4	4	J0163	12.73	F	-	dent	76.7	446	518	0.712		0.0320921
0002173_01	800	ATF4	5	J0164	12.73	F	+	dent	65.2	392	420	0.778		0.0262903
0002173_01	800	ATF4	6	J0165	12.73	F	-	dent	62.5	429	468	0.784		0.0253036
0002173_01	800	ATF4	7	J0170	12.73	F	+	dent	88	522	612	0.709		0.0350598
0002173_01	800	ATF4	8	J0172	12.73	F	+	dent	82	409	476	0.688		0.0304833
0002173_01	800	ATF4	9	J0173	12.73	F	+	dent	80.5	452	510	0.728		0.0275685
0002173_01	800	ATF4	10	J0201	12.6	F	-	dent	62.1	381	455	0.7		0.0244488
0002173_01	800	ATF4	11	J0207	12.6	F	+	dent	78.1	388	455	0.681		0.0294717
0002173_01	800	ATF4	12	J0211	12.37	F	-	dent	88.9	402	476	0.658		0.0319784
0002173_01	800	ATF4	13	J0236	12.6	F	+	dent	82	390	481	0.641		0.0331984
0002173_01	800	ATF4	14	J0237	12.6	F	-	dent	66.2	448	570	0.669		0.0239855
0002173_01	700	GAPDH	15	293T neg cntrl					1450	2230	300	2.6
0002173_01	700	GAPDH	16	293T + Thapsigargin					1340	2050	280	2.55
0002173_01	700	GAPDH	17	J0084	13.22	F	-	dent	2090	3000	380	2.38
0002173_01	700	GAPDH	18	J0163	12.73	F	-	dent	2390	3270	350	2.5
0002173_01	700	GAPDH	19	J0164	12.73	F	+	dent	2480	3300	330	2.47
0002173_01	700	GAPDH	20	J0165	12.73	F	-	dent	2470	3340	350	2.48
0002173_01	700	GAPDH	21	J0170	12.73	F	+	dent	2510	3310	330	2.43
0002173_01	700	GAPDH	22	J0172	12.73	F	+	dent	2690	3570	363	2.44
0002173_01	700	GAPDH	23	J0173	12.73	F	+	dent	2920	3850	374	2.48
0002173_01	700	GAPDH	24	J0201	12.6	F	-	dent	2540	3430	363	2.46
0002173_01	700	GAPDH	25	J0207	12.6	F	+	dent	2650	3490	340	2.48
0002173_01	700	GAPDH	26	J0211	12.37	F	-	dent	2780	3630	340	2.51
0002173_01	700	GAPDH	27	J0236	12.6	F	+	dent	2470	3470	408	2.46
0002173_01	700	GAPDH	28	J0237	12.6	F	-	dent	2760	3760	418	2.39

## Sheet: Fig 1B Dentate ATF4 Blot 2 Quan
Image Name	Channel	Protein	Name	Mouse	Age	Sex	APP	Region	Signal	Total	Area	Bkgnd.		ATF4:GAPDH signal (normalized ATF4)
0002174_01	800	ATF4	1	293T neg cntrl					168	359	280	0.681		0.235955
0002174_01	800	ATF4	2	293T + Thapsigargin					945	1270	280	1.17		1.21778
0002174_01	800	ATF4	3	K0210	6.84	F	+	dent	87	424	481	0.7		0.0583893
0002174_01	800	ATF4	4	K0211	6.84	F	+	dent	84.5	451	504	0.728		0.0509036
0002174_01	800	ATF4	5	K0255	6.51	F	+	dent	70.2	427	490	0.728		0.0345813
0002174_01	800	ATF4	6	K0259	6.51	F	+	dent	63.6	446	525	0.728		0.0340107
0002174_01	800	ATF4	7	K0272	6.45	F	-	dent	68.9	423	510	0.694		0.0318981
0002174_01	800	ATF4	8	K0273	6.45	F	-	dent	77.4	408	476	0.694		0.0345536
0002174_01	800	ATF4	9	K0275	6.45	F	+	dent	73.1	395	468	0.688		0.0332273
0002174_01	800	ATF4	10	K0280	6.41	F	+	dent	71.6	451	532	0.712		0.0402247
0002174_01	800	ATF4	11	K0281	6.41	F	-	dent	73.1	452	532	0.712		0.0346445
0002174_01	800	ATF4	12	K0285	6.41	F	-	dent	63.5	391	476	0.688		0.0308252
0002174_01	800	ATF4	13	K0287	6.41	F	-	dent	69.9	387	490	0.647		0.0390503
0002174_01	800	ATF4	14	K0288	6.41	F	-	dent	67.8	365	468	0.634		0.0517557
0002174_01	700	GAPDH	15	293T neg cntrl					712	1530	270	3.02
0002174_01	700	GAPDH	16	293T + Thapsigargin					776	1510	260	2.81
0002174_01	700	GAPDH	17	K0210	6.84	F	+	dent	1490	2440	360	2.64
0002174_01	700	GAPDH	18	K0211	6.84	F	+	dent	1660	2640	374	2.61
0002174_01	700	GAPDH	19	K0255	6.51	F	+	dent	2030	2930	340	2.66
0002174_01	700	GAPDH	20	K0259	6.51	F	+	dent	1870	2770	340	2.63
0002174_01	700	GAPDH	21	K0272	6.45	F	-	dent	2160	3110	363	2.62
0002174_01	700	GAPDH	22	K0273	6.45	F	-	dent	2240	3220	374	2.63
0002174_01	700	GAPDH	23	K0275	6.45	F	+	dent	2200	3200	385	2.58
0002174_01	700	GAPDH	24	K0280	6.41	F	+	dent	1780	2730	370	2.57
0002174_01	700	GAPDH	25	K0281	6.41	F	-	dent	2110	3270	468	2.46
0002174_01	700	GAPDH	26	K0285	6.41	F	-	dent	2060	3120	408	2.59
0002174_01	700	GAPDH	27	K0287	6.41	F	-	dent	1790	2810	408	2.5
0002174_01	700	GAPDH	28	K0288	6.41	F	-	dent	1310	2150	330	2.55

## Sheet: Fig 1B Dentate ATF4 Blot 3 Quan
Image Name	Channel	Protein	Name	Mouse	Age	Sex	APP	Region	Signal	Total	Area	Bkgnd.		ATF4:GAPDH signal (normalized ATF4)
0002175_01	800	ATF4	1	293T neg cntrl					234	461	330	0.688		0.229412
0002175_01	800	ATF4	2	293T + Thapsigargin					1240	1650	280	1.48		1.25633
0002175_01	800	ATF4	3	K0674	2.24	F	-	dent	110	505	648	0.609		0.0528846
0002175_01	800	ATF4	4	K0675	2.24	F	-	dent	89.8	441	560	0.628		0.0440196
0002175_01	800	ATF4	5	K0676	2.24	F	-	dent	95	479	612	0.628		0.0533708
0002175_01	800	ATF4	6	K0677	2.24	F	-	dent	82.1	406	510	0.634		0.0402451
0002175_01	800	ATF4	7	K0678	2.24	F	-	dent	63.9	409	544	0.634		0.03195
0002175_01	800	ATF4	8	K0688	2.24	F	-	dent	67.9	370	476	0.634		0.0348205
0002175_01	800	ATF4	9	K0711	2.2	F	+	dent	60.8	433	578	0.644		0.0282791
0002175_01	800	ATF4	10	K0712	2.2	F	+	dent	64.2	369	476	0.641		0.030283
0002175_01	800	ATF4	11	K0714	2.2	F	+	dent	66.3	377	490	0.634		0.0329851
0002175_01	800	ATF4	12	K0715	2.3	F	+	dent	73.4	383	495	0.625		0.0431765
0002175_01	800	ATF4	13	K0717	2.3	F	+	dent	73.6	400	504	0.647		0.0451534
0002175_01	800	ATF4	14	K0724	2.3	F	+	dent	71.7	391	494	0.647		0.0387568
0002175_01	700	GAPDH	15	293T neg cntrl					1020	1870	319	2.66
0002175_01	700	GAPDH	16	293T + Thapsigargin					987	1730	297	2.51
0002175_01	700	GAPDH	17	K0674	2.24	F	-	dent	2080	3060	407	2.41
0002175_01	700	GAPDH	18	K0675	2.24	F	-	dent	2040	3000	396	2.43
0002175_01	700	GAPDH	19	K0676	2.24	F	-	dent	1780	2650	350	2.48
0002175_01	700	GAPDH	20	K0677	2.24	F	-	dent	2040	2970	374	2.48
0002175_01	700	GAPDH	21	K0678	2.24	F	-	dent	2000	2850	340	2.5
0002175_01	700	GAPDH	22	K0688	2.24	F	-	dent	1950	2770	330	2.46
0002175_01	700	GAPDH	23	K0711	2.2	F	+	dent	2150	2960	340	2.38
0002175_01	700	GAPDH	24	K0712	2.2	F	+	dent	2120	2940	340	2.41
0002175_01	700	GAPDH	25	K0714	2.2	F	+	dent	2010	2940	385	2.4
0002175_01	700	GAPDH	26	K0715	2.3	F	+	dent	1700	2630	385	2.41
0002175_01	700	GAPDH	27	K0717	2.3	F	+	dent	1630	2590	396	2.42
0002175_01	700	GAPDH	28	K0724	2.3	F	+	dent	1850	2870	418	2.43

## Sheet: Fig 1B Dentate ATF4 Summary
Mouse	Age	Sex	APP	Region	Signal	Total	Area	Bkgnd.		ATF4:GAPDH signal (normalized ATF4)
293T neg cntrl					267	553	330	0.869		0.184138
293T + Thapsigargin					1340	1910	308	1.87		1
J0084	13.22	F	-	dent	78.4	433	507	0.7		0.037512
J0163	12.73	F	-	dent	76.7	446	518	0.712		0.0320921				2-3 mo		6-7 mo		12-13 mo
J0164	12.73	F	+	dent	65.2	392	420	0.778		0.0262903			APP	-	+	-	+	-	+
J0165	12.73	F	-	dent	62.5	429	468	0.784		0.0253036				0.0528846	0.0282791	0.0318981	0.0583893	0.037512	0.0262903
J0170	12.73	F	+	dent	88	522	612	0.709		0.0350598				0.0440196	0.030283	0.0345536	0.0509036	0.0320921	0.0350598
J0172	12.73	F	+	dent	82	409	476	0.688		0.0304833				0.0533708	0.0329851	0.0346445	0.0345813	0.0253036	0.0304833
J0173	12.73	F	+	dent	80.5	452	510	0.728		0.0275685				0.0402451	0.0431765	0.0308252	0.0340107	0.0244488	0.0275685
J0201	12.6	F	-	dent	62.1	381	455	0.7		0.0244488				0.03195	0.0451534	0.0390503	0.0332273	0.0319784	0.0294717
J0207	12.6	F	+	dent	78.1	388	455	0.681		0.0294717				0.0348205	0.0387568	0.0517557	0.0402247	0.0319784	0.0331984
J0211	12.37	F	-	dent	88.9	402	476	0.658		0.0319784
J0236	12.6	F	+	dent	82	390	481	0.641		0.0331984
J0237	12.6	F	-	dent	66.2	448	570	0.669		0.0239855
293T neg cntrl					168	359	280	0.681		0.235955
293T + Thapsigargin					945	1270	280	1.17		1.21778
K0210	6.84	F	+	dent	87	424	481	0.7		0.0583893
K0211	6.84	F	+	dent	84.5	451	504	0.728		0.0509036
K0255	6.51	F	+	dent	70.2	427	490	0.728		0.0345813
K0259	6.51	F	+	dent	63.6	446	525	0.728		0.0340107
K0272	6.45	F	-	dent	68.9	423	510	0.694		0.0318981
K0273	6.45	F	-	dent	77.4	408	476	0.694		0.0345536
K0275	6.45	F	+	dent	73.1	395	468	0.688		0.0332273
K0280	6.41	F	+	dent	71.6	451	532	0.712		0.0402247
K0281	6.41	F	-	dent	73.1	452	532	0.712		0.0346445
K0285	6.41	F	-	dent	63.5	391	476	0.688		0.0308252
K0287	6.41	F	-	dent	69.9	387	490	0.647		0.0390503
K0288	6.41	F	-	dent	67.8	365	468	0.634		0.0517557
293T neg cntrl					234	461	330	0.688		0.229412
293T + Thapsigargin					1240	1650	280	1.48		1.25633
K0674	2.24	F	-	dent	110	505	648	0.609		0.0528846
K0675	2.24	F	-	dent	89.8	441	560	0.628		0.0440196
K0676	2.24	F	-	dent	95	479	612	0.628		0.0533708
K0677	2.24	F	-	dent	82.1	406	510	0.634		0.0402451
K0678	2.24	F	-	dent	63.9	409	544	0.634		0.03195
K0688	2.24	F	-	dent	67.9	370	476	0.634		0.0348205
K0711	2.2	F	+	dent	60.8	433	578	0.644		0.0282791
K0712	2.2	F	+	dent	64.2	369	476	0.641		0.030283
K0714	2.2	F	+	dent	66.3	377	490	0.634		0.0329851
K0715	2.3	F	+	dent	73.4	383	495	0.625		0.0431765
K0717	2.3	F	+	dent	73.6	400	504	0.647		0.0451534
K0724	2.3	F	+	dent	71.7	391	494	0.647		0.0387568

## Sheet: Fig 2A Latency
		Vehicle															ISRIB 0.1mpk															ISRIB 0.25mpk
Trial	1	120.153	120.153	120.153	120.153	120.153	120.02	107.608	92.1255	120.153	120.153	120.153	120.153	120.153	120.153	82.9496	120.12	115.716	120.153	120.153	70.7374	120.153	120.153	120.153	112.312	120.153	120.153	120.153	120.153	120.153	120.153	120.153	120.153	120.153	120.153	56.5566	120.153	93.994	110.677	97.7644	120.153	120.153	92.3257	120.153	120.153	120.153
	2	51.3847	120.153	120.153	97.7311	27.2272	120.153	120.153	95.9293	15.9826	120.153	22.5225	27.6276	120.153	120.153	53.4868	120.153	20.1868	120.153	53.2199	101.501	119.653	120.153	16.016	18.5852	120.153	120.153	120.153	120.153	101.535	100.467	119.753	49.4828	119.686	120.153	23.4902	120.153	55.5555	58.6587	114.581	120.153	120.153	120.153	120.153	80.8141	66.8669
	3	118.418	38.2049	9.60961	35.035	58.1248	120.153	120.153	58.2249	46.4798	8.04137	35.4688	34.6346	120.153	72.4725	96.363	7.30731	72.6059	29.1291	120.153	25.7925	120.153	43.31	33.8338	120.153	32.666	120.153	120.153	120.153	11.8785	10.01	120.153	12.6126	120.153	98.365	13.9807	31.4314	77.5108	25.1251	47.047	26.9937	120.153	17.4174	120.153	12.5459	120.153
	4	16.5165	44.2109	36.1695	109.843	50.2836	48.4818	89.2893	120.153	10.3103	6.84017	11.7117	51.4848	35.302	12.0787	12.9796	96.0961	35.7357	20.6873	46.6467	38.0714	35.4354	120.153	97.4308	17.4174	44.2776	37.7377	24.2576	120.153	42.5092	93.5269	120.153	8.17484	120.153	17.0837	55.7558	120.153	31.4648	11.011	7.00701	120.153	120.153	79.3794	36.9036	17.0504	16.6166
	5	45.7124	5.57224	108.442	7.77444	5.53887	7.44077	38.9723	33.9673	12.6126	19.7864	4.97164	16.4164	27.7611	17.384	67.6343	58.1582	33.3667	37.0704	120.153	64.5979	17.017	29.5295	22.9897	4.77144	22.1221	70.8375	44.9449	8.90891	44.1441	32.0988	33.1665	5.3053	40.7741	8.07474	34.7681	10	24.5913	120.153	32.7661	6.00601	54.1542	25.6256	28.8288	22.5559	4.77144
	6	45.8458	6.87354	36.4364	119.386	120.153	7.60761	71.1044	6.70671	8.04137	25.8258	42.9763	12.3457	14.2142	10.644	31.298	11.2779	11.6783	7.50751	65.8325	47.047	21.4214	120.153	26.7267	34.7681	55.3554	7.47414	20.8542	19.9533	39.5395	6.87354	7.94127	37.6376	5.3053	24.3243	20.2536	8.94227	9.24258	5.97264	54.7548	12.1455	120.153	30.4304	48.0147	6.47314	26.2596

## Sheet: Fig 2A Distance
		Vehicle															ISRIB 0.1mpk															ISRIB 0.25mpk
Trial	1	2135.29	2300.62	2079.01	2357.68	2230.97	2333.23	1725.73	1744.58	2328.47	2299.71	2223.25	2258.25	1884.26	2054.11	1543.73	2362.83	2250.62	2496.09	1947.39	1168.96	2236.97	2411.54	2035.59	1921.1	2456.98	2337.83	2068.76	2366.51	2250.12	2342.92	2065.19	2495.79	2100.99	2299.57	1083.65	2015.54	1762.54	1784.58	1973.36	2419.28	2296.21	1746.93	2593.71	2297.94	2156.55
	2	961.783	2057.26	2250.37	2053.4	491.868	2459.15	2232.14	1942.92	293.175	2558.86	308.551	384.779	2167.03	2196.61	1125.97	2488.72	412.271	2629.01	582.153	2113.12	2245.93	2084.31	208.443	322.031	2551.61	1958.47	2254.18	2157.45	1870.02	1903.66	2252.57	966.538	2215.71	2563.77	445.101	2147.24	1156.33	1018.37	2302.03	2270.34	1964.61	2179.88	2576.82	1685.38	1279.26
	3	2179.06	646.649	110.19	769.523	1031.24	2230.33	1845.58	1021.41	902.837	167.24	741.865	592.967	1954.11	1258.55	1774.07	96.0203	1493.55	655.096	2193.26	428.034	2346.49	668.274	682.153	2384.94	600.87	1974.12	1289.33	2210.56	216.348	165.502	2747.59	190.327	1538.1	2351.74	241.5	531.856	1005.53	471.756	1003.73	604.685	1640.73	351.494	2299.54	202.419	1735.08
	4	228.347	778.25	715.212	2295.6	1014.31	934.263	1653.25	2253.75	169.088	131.855	224.295	968.34	515.036	199.974	208.685	1924.82	804.911	451.376	688.986	824.577	691.966	1226.74	1849.83	378.165	840.629	650.807	420.629	1636.76	883.886	1731.73	2066.75	138.462	888.263	368.627	1253.81	1104.31	564.154	210.612	136.918	1661.81	1078.4	1565.57	896.6	308.776	198.869
	5	910.77	104.213	1728.9	184.137	138.043	153.528	819.002	693.292	239.191	431.333	99.4039	274.593	445.381	280.499	1240.16	1341.81	699.948	847.159	1763.55	1150.46	304.987	381.494	469.803	108.785	430.196	1144.33	818.86	229.025	945.098	633.219	662.918	103.557	456.129	207.115	838.52		424.575	2434.13	670.464	143.821	617.072	478.295	638.17	467.414	118.041
	6	928.838	135.397	561.482	2409.05	2298.32	154.508	1336.5	132.957	161.863	563.986	971.281	219.565	227.904	159.452	545.831	260.293	214.965	191.256	557.568	678.487	393.129	1784.92	556.271	874.122	1115.97	139.092	354.939	445.054	738.774	116.965	178.462	918.246	95.7893	564.91	446.944	152.227	148.151	101.96	1074.16	283.926	796.318	498.94	1083.17	139.405	329.328

[truncated: 20 more sheets: Fig 2B %Target Quadrant, Fig 2B Target Occupancy, Fig 2B Latency to Target, Fig 2B Crossing Frequency, Fig 2C %Target Quadrant, Fig 2C Quadrant Occupancy, Fig 2C Latency to Target, Fig 2C Crossing Frequency, Fig 3A Pre-Shock, Fig 3A Post-Shock, Fig 3B 1st 4 min context, Fig 3B 2nd 4 min context, Fig 3B 8 min context, Fig 4A-D Training Latency, Fig 4E %Target Quadrant, Fig 4E Latency to Target, Fig 4E Crossing Frequency, Fig 4F %Target Quadrant, Fig 4F Latency to Target, Fig 4F Crossing Frequency]
